# Supplementary material for: Improving the Electrochemical and Electrochromic Properties of Copolymerized 3,4-Ethylenedioxythiophene with Pyrene
Source: Polymers (Basel). 2024 Dec 30;17(1):69. doi: 10.3390/polym17010069 (PMC11722773; doi:10.3390/polym17010069)
Supplement: Supplementary file 1 [file polymers-17-00069-s001.zip]

Archive with 8 entries (8 files):
- Figure S1.tif
- Figure S2.tif
- Video S1ú║PEDOT color change in the range of -0.8 to +0.8.mp4
- Video S2ú║P(EDOT1-co-Pr1) color change in the range of -0.8 to +0.8.mp4
- Video S3ú║P(EDOT2-co-Pr1) color change in the range of -0.8 to +0.8.mp4
- Video S4ú║P(EDOT3-co-Pr1) color change in the range of -0.8 to +0.8.mp4
- Video S5ú║P(EDOT1-co-Pr2) color change in the range of -0.8 to +0.8.mp4
- Video S6ú║P(EDOT1-co-Pr3) color change in the range of -0.8 to +0.8.mp4
